# Supplementary material for: Environmental factors influencing the abundance of four species of threatened mammals in degraded habitats in the eastern Brazilian Amazon
Source: PLoS One. 2020 Feb 26;15(2):e0229459. doi: 10.1371/journal.pone.0229459 (PMC7043734; doi:10.1371/journal.pone.0229459)
Supplement: S4 Table — (XLSX) [file pone.0229459.s005.xlsx]

## Sheet: Planilha1
Sample unit	Priodontes maximus	Tayassu pecari	Tapirus terrestris	Myrmecophaga tridactyla
UA1	0	9	15	9
UA2	0	0	2	0
UA3	0	0	65	5
UA4	0	0	32	0
UA5	1	0	13	2
UA6	0	7	41	9
UA7	2	10	5	3
UA8	1	19	14	8
UA9	0	6	27	3
UA10	0	0	2	0
UA11	1	0	20	6
UA12	5	2	78	11
UA13	0	3	23	2
UA14	10	2	303	6
UA15	4	13	58	4
UA16	5	18	36	12
UA17	3	17	160	3
UA18	6	1	23	27
UA19	0	3	6	12
UA20	2	1	100	83
UA21	3	2	81	7
UA22	1	2	20	5
UA23	1	0	65	23
UA24	0	0	20	0
UA25	1	0	13	0
UA26	0	0	6	5
UA27	2	11	13	3
UA28	1	0	6	0
UA29	0	18	47	0
UA30	0	7	32	1
UA31	0	3	10	1
UA32	0	0	41	0
UA33	1	3	24	0
UA34	0	4	28	0
UA35	0	0	156	13
